# Supplementary material for: Availability, affordability and price components of insulin products in different-level hospital pharmacies: Evidence from two cross-sectional surveys in Nanjing, China
Source: PLoS One. 2021 Aug 12;16(8):e0255742. doi: 10.1371/journal.pone.0255742 (PMC8360381; doi:10.1371/journal.pone.0255742)
Supplement: S1 Table — (XLSX) [file pone.0255742.s001.xlsx]

## Sheet: Price Components Before Policy
S1 Table. Insulin Price Components Before the Implementation of the Bidding Policy
Generic Name	Manufacturers	Brand name	Strength	PRICE（￥）
				Manufacturer Selling Price(MSP)（￥）	Import Tafiff & Tax（￥）	Importer Mark-ups（￥）	Wholesaler Mark-ups（￥）	Outlet Mark-ups（￥）	Final Price（￥）	Remark
Biosynthetic Human Insulin Injection	Novo Nordisk	Novolin R	3ml：300IU	42.6	8.11	4.11	1.155	0	55.97
Recombinant Human Insulin Lispro Injection	Lilly France	Humalog	3ml：300IU	64.47	12.54	1.35	8.85	0	86.95
Insulin Aspart Injection	Novo Nordisk	NovoRapid	3ml：300IU	70.85	13.5	3.37	4.38	0	92.11
Insulin Glargine Injection	Sanofi-Aventis	Lantus	3ml：300IU	158.63	30.21	6.95	10.3	0	206.09
Insulin Detemine Injection	Novo Nordisk	Levemir	3ml：300IU	155.72	29.66	6.87	13.84	0	206.09
Isophane Protamine Biosynthetic Human Insulin Injection (premixed 30R)	Novo Nordisk	Novolin Mix 30	3ml：300IU	42.55	8.1	2.17	1.946	0	54.76
Recombinant Insulin Glargine Injection	Gan Lee Pharmaceutical co. Ltd	Changxiulin	3ml：300IU	118.31	22.53	3.87	10.06	0	154.78
