# Supplementary material for: Availability, affordability and price components of insulin products in different-level hospital pharmacies: Evidence from two cross-sectional surveys in Nanjing, China
Source: PLoS One. 2021 Aug 12;16(8):e0255742. doi: 10.1371/journal.pone.0255742 (PMC8360381; doi:10.1371/journal.pone.0255742)
Supplement: S2 Table — (XLSX) [file pone.0255742.s002.xlsx]

## Sheet: Proportion Before Policy
S2 Table. The Proportion of Insulin Price Components Before the Implementation of the Bidding Policy
Brand name	Price Components
	MSP(%)	Import tafiff & tax(%)	Importer mark-ups(%)	Wholesaler mark-ups(%)	Outlet mark-ups（%）
Novolin R	76.11	14.49	7.34	2.06	0
Humalog	74.15	14.42	1.55	10.18	0
NovoRapid	76.92	14.66	3.66	4.76	0
Lantus	76.97	14.66	3.37	5	0
Levemir	75.56	14.39	3.33	6.72	0
Novolin Mix 30	77.7	14.79	3.96	3.55	0
Changxiulin	76.44	14.56	2.5	6.5	0
