# Supplementary material for: Availability, affordability and price components of insulin products in different-level hospital pharmacies: Evidence from two cross-sectional surveys in Nanjing, China
Source: PLoS One. 2021 Aug 12;16(8):e0255742. doi: 10.1371/journal.pone.0255742 (PMC8360381; doi:10.1371/journal.pone.0255742)
Supplement: S4 Table — (XLSX) [file pone.0255742.s004.xlsx]

## Sheet: Proportion  After Policy
S4 Table. The Proportion of Insulin Price Components After the Implementation of the Bidding Policy
Brand name	Price Components
	MSP(%)	Import tafiff & tax(%)	Importer mark-ups(%)	Wholesaler mark-ups(%)	Outlet mark-ups（%）
Novolin R	79.18	11.82	4.73	4.27	0
Humalog	80.91	12.1	2.27	4.72	0
NovoRapid	79.16	11.83	5.26	3.75	0
Lantus	79.6	11.9	3.89	4.61	0
Levemir	74.86	11.19	8.51	5.44	0
Novolin Mix 30	79.16	11.83	4.23	4.78	0
Changxiulin	91.51	2.83	3	2.66	0
